# Supplementary material for: The magnitude of behavioral isolation is affected by characteristics of the mating community
Source: Ecol Evol. 2014 Jun 22;4(14):2945–56. doi: 10.1002/ece3.1142 (PMC4130450; doi:10.1002/ece3.1142)
Supplement: Supplementary file 1 — Data S1. Raw data and analytical code used in this report. Dryad link: doi: 10.5061/dryad.fp861. [file ece30004-2945-SD1.R]

#############################
#LATENCY DURATION IN YAKUBA#
#############################

latencydurationdensity_yakuba<-read.csv("/Users/danielmatute/Dropbox/latencydurationdensity_yakuba.csv")
						attach(latencydurationdensity_yakuba)
						names(latencydurationdensity_yakuba)
						freqhetf<-factor(freqhet)
						totalfliesf<-factor(totalflies)
						latencydensitylm<-lm(latency~ freqhetf* totalfliesf)
						summary(latencydensitylm)
						anova(latencydensitylm)
												> 						anova(latencydensitylm)
												Analysis of Variance Table
												Response: latency
												                       Df Sum Sq Mean Sq F value    Pr(>F)    
												freqhetf                9   8905  989.50 13.1871 < 2.2e-16 ***
												totalfliesf             9  27016 3001.79 40.0051 < 2.2e-16 ***
												freqhetf:totalfliesf   81  33402  412.37  5.4956 < 2.2e-16 ***
												Residuals            1400 105049   75.04                      
            
												---
												Signif. codes:  0 ‘***’ 0.001 ‘**’ 0.01 ‘*’ 0.05 ‘.’ 0.1 ‘ ’ 1 

						durationdensitylm<-lm(duration~ freqhetf* totalfliesf)
						summary(durationdensitylm)
						anova(durationdensitylm)
												> 						anova(durationdensitylm)
												Analysis of Variance Table
												Response: duration
												                       Df Sum Sq Mean Sq  F value    Pr(>F)    
												freqhetf                9  16426  1825.2 21.1841 < 2.2e-16 ***
												totalfliesf             9  48584  5398.2 62.6558 < 2.2e-16 ***
												freqhetf:totalfliesf   81  63665   786.0  9.1227 < 2.2e-16 ***
												Residuals            1400 120619    86.2                      

												---
												Signif. codes:  0 ‘***’ 0.001 ‘**’ 0.01 ‘*’ 0.05 ‘.’ 0.1 ‘ ’ 1 
						
						cor.test(latency, freqhet, method="spearman")
						
												> 						cor.test(latency, freqhet, method="spearman")
												Spearmans rank correlation rho
												data:  latency and freqhet 
												S = 470987068, p-value = 2.329e-10
												alternative hypothesis: true rho is not equal to 0 
												sample estimates:
												      rho 
												0.1626893 							
																	Warning message:
												In cor.test.default(latency, freqhet, method = "spearman") :
												Cannot compute exact p-values with ties
						cor.test(duration, freqhet, method="spearman")
					
												Spearmans rank correlation rho
												data:  duration and freqhet 
												S = 627716131, p-value = 6.738e-06
												alternative hypothesis: true rho is not equal to 0 
												sample estimates:
												       rho 
												-0.1159403 
																	Warning message:
												In cor.test.default(duration, freqhet, method = "spearman") :
												Cannot compute exact p-values with ties


###############################
#LATENCY DURATION IN SIMULANS#
###############################

latencydurationdensity_simulans<-read.csv("~/Dropbox/simulans_duration_latency_lm.csv")
						attach(latencydurationdensity_simulans)
						names(latencydurationdensity_simulans)
						freqhetf<-factor(freqhet_sim)
						totalfliesf<-factor(totalflies_sim)
						latencydensitylm<-lm(latency_simulans ~ freqhetf* totalfliesf)
						summary(latencydensitylm)
						anova(latencydensitylm)

												> 						anova(latencydensitylm)
												Analysis of Variance Table
												Response: latency
						                       Df Sum Sq Mean Sq F value    Pr(>F)    
						                       freqhetf                9  16736  1859.5 17.2378 < 2.2e-16 ***
						                       totalfliesf             9  47060  5228.9 48.4716 < 2.2e-16 ***
						                       freqhetf:totalfliesf   81  20152   248.8  2.3063 1.635e-09 ***
						                       Residuals            1400 151026   107.9                  
        
												---
												Signif. codes:  0 ‘***’ 0.001 ‘**’ 0.01 ‘*’ 0.05 ‘.’ 0.1 ‘ ’ 1 

latencydurationdensity_simulans<-read.csv("/Users/danielmatute/Dropbox/simulans_duration_latency_lm.csv")
						attach(latencydurationdensity_simulans)
						names(latencydurationdensity_simulans)
						freqhetf<-factor(freqhet_sim)
						totalfliesf<-factor(totalflies_sim)
						durationdensitylm<-lm(duration_simulans ~ freqhetf* totalfliesf)
						summary(durationdensitylm)
						anova(durationdensitylm)
						
												> 						anova(durationdensitylm)
												Analysis of Variance Table
												Response: duration
												                       Df Sum Sq Mean Sq  F value    Pr(>F)    
												freqhetf                9  11653  1294.8 13.1294 < 2.2e-16 ***
												totalfliesf             9  83465  9273.9 94.0395 < 2.2e-16 ***
												freqhetf:totalfliesf   81  41726   515.1  5.2237 < 2.2e-16 ***
												Residuals            1400 138064    98.6                      

 
												---
												Signif. codes:  0 ‘***’ 0.001 ‘**’ 0.01 ‘*’ 0.05 ‘.’ 0.1 ‘ ’ 1 
						
						cor.test(latency_simulans, freqhet, method="spearman")
						
																		> 						cor.test(latency, freqhet, method="spearman")
																		Spearmans rank correlation rho
																		data:  latency_simulans and freqhet 
																		S = 416666685, p-value < 2.2e-16
																		alternative hypothesis: true rho is not equal to 0 
																		sample estimates:
																		      rho 
																		0.2592589											
																				Warning message:
																		In cor.test.default(latency, freqhet, method = "spearman") :
																		Cannot compute exact p-values with ties

						cor.test(duration_simulans, freqhet, method="spearman")

																		> 						cor.test(duration, freqhet, method="spearman")
																		Spearmans rank correlation rho
																		data:  duration_simulans and freqhet 
																		S = 661929455, p-value = 5.398e-12
																		alternative hypothesis: true rho is not equal to 0 
																		sample estimates:
																		      rho 
																		-0.176764 

																		Warning message:
																		In cor.test.default(duration, freqhet, method = "spearman") :
																		Cannot compute exact p-values with ties

###############################################
#              Heterospecific mating frequency in yakuba             #
###############################################

hybridproductiondensity<-read.csv("/Users/danielmatute/Dropbox/Manuscripts 2013/Noisy_Neighbors/Noisy Neighbors Dec/raw_data/hybridsfromhetmatingsdensity_yakuba.csv")
						attach(hybridproductiondensity)
						names(hybridproductiondensity)
						#THis data is a non-normal as it can get
						

hybridproductiondensityFriedman<-read.csv("/Users/danielmatute/Dropbox/hybridprogenyaverageFriedman.csv")	
						attach(hybridproductiondensityFriedman)
						names(hybridproductiondensityFriedman)
						friedman.test(averagehybrid, freqhet, totalflies)				
						
						
							Friedman rank sum test
							data:  averagehybrid, freqhet and totalflies 
							Friedman chi-squared = 38.806, df = 9, p-value = 1.249e-05	

friedman.test.with.post.hoc(averagehybrid~ freqhet| totalflies, hybridproductiondensityFriedman)
	
											> friedman.test.with.post.hoc(averagehybrid~ freqhet| totalflies, hybridproductiondensityFriedman)
											$Friedman.Test
											Asymptotic General Independence Test
											data:  averagehybrid by
												 freqhet (10, 20, 30, 40, 50, 60, 70, 80, 90, 99) 
												 stratified by totalflies 
											maxT = 3.6957, p-value = 0.00832


											$PostHoc.Test
                   
											20 - 10 1.000000000
											30 - 10 1.000000000
											40 - 10 1.000000000
											50 - 10 1.000000000
											60 - 10 0.998657370
											70 - 10 0.986666977
											80 - 10 0.007994064
											90 - 10 0.066385218
											99 - 10 0.162759489
											30 - 20 1.000000000
											40 - 20 1.000000000
											50 - 20 1.000000000
											60 - 20 0.998651388
											70 - 20 0.986662857
											80 - 20 0.008328965
											90 - 20 0.066260834
											99 - 20 0.162036254
											40 - 30 1.000000000
											50 - 30 1.000000000
											60 - 30 0.998658371
											70 - 30 0.986631543
											80 - 30 0.008263949
											90 - 30 0.065733335
											99 - 30 0.162003504
											50 - 40 1.000000000
											60 - 40 0.998653450
											70 - 40 0.986656372
											80 - 40 0.008220957
											90 - 40 0.065585398
											99 - 40 0.161980481
											60 - 50 0.998654155
											70 - 50 0.986626526
											80 - 50 0.008107400
											90 - 50 0.065944084
											99 - 50 0.162589126
											70 - 60 0.999999795
											80 - 60 0.105236811
											90 - 60 0.404773346
											99 - 60 0.646183093
											80 - 70 0.209403993
											90 - 70 0.606395964
											99 - 70 0.823630843
											90 - 80 0.999811543
											99 - 80 0.994035695
											99 - 90 0.999998970


###############################################
#              Heterospecific mating frequency in simulans             #
###############################################
hybridproductiondensity<-read.csv("/Users/danielmatute/Dropbox/hybridsfromhetmatingsdensity_simulans.csv")
						attach(hybridproductiondensity)
						names(hybridproductiondensity)
						#THis data is a non-normal as it can get
						
hybridproductiondensityFriedman<-read.csv("/Users/danielmatute/Dropbox/mean_hetfre_sim.csv")	
						attach(hybridproductiondensityFriedman)
						names(hybridproductiondensityFriedman)					
						friedman.test(mean_hetfrequency_simulans, freqhet, totalflies)				

							Friedman rank sum test
							data:  mean_hetfrequency_simulans, freqhet and totalflies 
							Friedman chi-squared = 40.9903, df = 9, p-value = 5.022e-06

							friedman.test.with.post.hoc(mean_hetfrequency_simulans ~ freqhet| totalflies, hybridproductiondensityFriedman)


							> 							friedman.test.with.post.hoc(mean_hetfrequency_simulans ~ freqhet| totalflies, hybridproductiondensityFriedman)
							$Friedman.Test
							Asymptotic General Independence Test

							data:  mean_hetfrequency_simulans by
							freqhet (10, 20, 30, 40, 50, 60, 70, 80, 90, 99) 
							stratified by totalflies 
							maxT = 4.2344, p-value = 0.0008988

							$PostHoc.Test
                    
							20 - 10 1.0000000000
							30 - 10 1.0000000000
							40 - 10 1.0000000000
							50 - 10 1.0000000000
							60 - 10 1.0000000000
							70 - 10 1.0000000000
							80 - 10 0.7843385501
							90 - 10 0.1961101747
							99 - 10 0.0010741195
							30 - 20 1.0000000000
							40 - 20 1.0000000000
							50 - 20 1.0000000000
							60 - 20 1.0000000000
							70 - 20 1.0000000000
							80 - 20 0.7842179728
							90 - 20 0.1962206389
							99 - 20 0.0010094108
							40 - 30 1.0000000000
							50 - 30 1.0000000000
							60 - 30 1.0000000000
							70 - 30 1.0000000000
							80 - 30 0.7846401218
							90 - 30 0.1963002352
							99 - 30 0.0009896610
							50 - 40 1.0000000000
							60 - 40 1.0000000000
							70 - 40 1.0000000000
							80 - 40 0.7842130591
							90 - 40 0.1960381928
							99 - 40 0.0008933688
							60 - 50 1.0000000000
							70 - 50 1.0000000000
							80 - 50 0.7841028707
							90 - 50 0.1959755685
							99 - 50 0.0008795458
							70 - 60 1.0000000000
							80 - 60 0.7841228290
							90 - 60 0.1957585348
							99 - 60 0.0009393713
							80 - 70 0.7841723208
							90 - 70 0.1961346918
							99 - 70 0.0008094450
							90 - 80 0.9956514783
							99 - 80 0.2608220732
							99 - 90 0.8545068434

########################################
#LATENCY DURATION/LATENCY IN SANTOMEA#
########################################


latencydurationdensitysan<-read.csv("/Users/danielmatute/Dropbox/Manuscripts 2014/Density_Matute/Raw_data_density_Matute/durationdensitymatrixsan.csv")
						attach(latencydurationdensitysan)
						names(latencydurationdensitysan)

						freqhetf<-factor(freqhet)
						totalfliesf<-factor(totalflies)
						names(latencydurationdensitysan)
						latencydensitysanlm<-lm(latencysantomeafemales ~ freqhetf* totalfliesf)
						summary(latencydensitysanlm)
						anova(latencydensitysanlm)

						> 						anova(latencydensitysanlm)
						Analysis of Variance Table
						Response: latencysantomeafemales
  						                    Df Sum Sq Mean Sq F value Pr(>F)
						freqhetf                9    282  31.319  0.3911 0.9399
						totalfliesf             9    675  75.016  0.9367 0.4918
						freqhetf:totalfliesf   81   5984  73.875  0.9225 0.6718
						Residuals           1480 117700  79.527     

						durationdensitysanlm<-lm(durationsanfemales ~ freqhetf* totalfliesf)
						summary(durationdensitysanlm)
						anova(durationdensitysanlm)
						
						> 						anova(durationdensitysanlm)
												Analysis of Variance Table
												Response: durationsanfemales
						                      Df Sum Sq Mean Sq F value  Pr(>F)  
												freqhetf                9    275  30.519  0.4659 0.89795  
												totalfliesf             9   1083 120.290  1.8363 0.05767 .
												freqhetf:totalfliesf   81   4636  57.239  0.8738 0.77922  
												Residuals            1400  91709  65.506                  
             
												---
												Signif. codes:  0 ‘***’ 0.001 ‘**’ 0.01 ‘*’ 0.05 ‘.’ 0.1 ‘ ’ 1 
						
						cor.test(freqhet ,latencysantomeafemales, method="spearman")
						
												Spearmans rank correlation rho
												data:  freqhet and latencysantomeafemales 
												S = 570540606, p-value = 0.5801
												alternative hypothesis: true rho is not equal to 0 
												sample estimates:
												        rho 
												-0.01429486 
												Warning message:
												In cor.test.default(freqhet, latencysantomeafemales, method = "spearman") :
												Cannot compute exact p-values with ties

						cor.test(durationsanfemales, freqhet, method="spearman")


												> 						cor.test(durationsanfemales, freqhet, method="spearman")

												Spearmans rank correlation rho

												data:  durationsanfemales and freqhet 
												S = 545531441, p-value = 0.243
												alternative hypothesis: true rho is not equal to 0 
												sample estimates:
 												     rho 
												0.0301659 

												Warning message:
												In cor.test.default(durationsanfemales, freqhet, method = "spearman") :
												  Cannot compute exact p-values with ties


##################################################
#              Heterospecific mating frequency in Santomea                #
##################################################

NO NEED. NO HETEROSPECIFIC MATINGS WERE OBSERVED


########################################
#LATENCY DURATION/LATENCY IN SECHELLIA#
########################################


latencydurationdensitysech<-read.csv("/Users/danielmatute/Dropbox/Manuscripts 2014/Density_Matute/Raw_data_density_Matute/duration_density_sech.csv")
						attach(latencydurationdensitysech)
						names(latencydurationdensitysech)

						freqhetf<-factor(freqhet)
						totalfliesf<-factor(totalflies)
						latencydensitysech_lm<-lm(latencyssech_females ~ freqhetf* totalfliesf)
						summary(latencydensitysech_lm)
						anova(latencydensitysech_lm)
						
												> 						anova(latencydensitysech_lm)
												Analysis of Variance Table
												Response: latencyssech_females
												                      Df Sum Sq Mean Sq F value Pr(>F)
												freqhetf                9    273  30.333  0.3759 0.9469
												totalfliesf             9    486  54.040  0.6697 0.7370
												freqhetf:totalfliesf   81   5513  68.056  0.8434 0.8362
												Residuals            1400 112970  80.693               
					


						durationdensitysech_lm<-lm(durationsech_females ~ freqhetf* totalfliesf)
						anova(durationdensitysech_lm)
												> 						anova(durationdensitysech_lm)
												Analysis of Variance Table
												Response: durationsech_females
												                      Df Sum Sq Mean Sq F value  Pr(>F)  
												freqhetf                9    321  35.634  0.4881 0.88342  
												totalfliesf             9   1080 119.979  1.6433 0.09807 .
												freqhetf:totalfliesf   81   5021  61.982  0.8489 0.82644  
												Residuals            1400 102214  73.010                  
          
												---
												Signif. codes:  0 ‘***’ 0.001 ‘**’ 0.01 ‘*’ 0.05 ‘.’ 0.1 ‘ ’ 1 


						cor.test(freqhet , latencyssech_females, method="spearman")
												Spearmans rank correlation rho
												data:  freqhet and latencyssech_females 
												S = 567684389, p-value = 0.7213
												alternative hypothesis: true rho is not equal to 0 
												sample estimates:
												        rho 
												-0.00921714 
												Warning message:
												In cor.test.default(freqhet, latencyssech_females, method = "spearman") :
												Cannot compute exact p-values with ties


						cor.test(freqhet , durationsech_females,  method="spearman")

												Spearmans rank correlation rho
												data:  freqhet and durationsech_females 
												S = 545040131, p-value = 0.2296
												alternative hypothesis: true rho is not equal to 0 
												sample estimates:
												       rho 
												0.03103934 
												Warning message:
												In cor.test.default(freqhet, durationsech_females, method = "spearman") :
												Cannot compute exact p-values with ties

##################################################
#              Heterospecific mating frequency in Sechellia                #
##################################################

NO NEED. NO HETEROSPECIFIC MATINGS WERE OBSERVED


############################################
############################################
############################################
###              																			###
###                            FIGURES 1 and 3                            ###
###              																			###
############################################
############################################
############################################


##################################
#                       FIGURE 1                                 #
##################################


pdf(file="density_Figure1.pdf", height=8, width=12)

latencydurationdensity_both<-read.csv("~/Dropbox/Manuscripts 2014/Density_Matute/Raw_data_density_Matute/latencyduration_average_both.csv")
						attach(latencydurationdensity_both)
						names(latencydurationdensity_both)	
	
	par(mar=c(4,7,3,1))
	par(mfrow=c(2,2))

			plot(latency_average_yak ~freqhet,  type="p", xlab="Relative density of heterospecifics (%)", ylab="CCL (min)",cex.lab=2, cex=1.6, cex.axis=1.5, main="A. Copulation latency", cex.main=2.5, ylim=c(0,60), pch=21,  bg="blue", col="black")
			lmlatencyfreqhet<-lm(latency_average_yak ~freqhet)
			abline(lmlatencyfreqhet, lty=1,lwd=3)

			plot(duration_average_yak ~freqhet,  type="p", xlab="Relative density of heterospecifics (%)", ylab="CCD (min)",cex.lab=2, cex=1.6, cex.axis=1.5, main="B. Copulation duration", cex.main=2.5, ylim=c(0,80), pch=21,  bg="blue", col="black")
			lmdurationfreqhet <-lm(duration_average_yak ~freqhet)
			abline(lmdurationfreqhet, lty=1,lwd=3)


			plot(latency_average_yak ~ totalflies,  type="p", xlab="Number of males in the vial", ylab="CCL (min)",,cex.lab=2, cex=1.6, cex.axis=1.5, main="C. Copulation latency", cex.main=2.5, ylim=c(0,60), pch=21,  bg="blue", col="black")
			lmlatencytotalflies<-lm(latency_average_yak ~ totalflies)
			abline(lmlatencytotalflies, lty=1,lwd=3)
			abline(lm(conspecific_controls$yak_latency_con_mean ~ conspecific_controls$totalflies), lwd=3, lty=2)
				
			plot(duration_average_yak ~ totalflies,  type="p", xlab="Number of males in the vial", ylab="CCD (min)",cex.lab=2, cex=1.6, cex.axis=1.5, main="D. Copulation duration", cex.main=2.5, ylim=c(0,80), pch=21,  bg="blue", col="black")
			lmdurationtotalflies <-lm(duration_average_yak ~ totalflies)
			abline(lmdurationtotalflies, lty=1,lwd=3)
			abline(lm(conspecific_controls$yak_duration_con_mean ~ conspecific_controls$totalflies), lwd=3, lty=2)

dev.off()

#Copulation latency - Conspecific: CLC
#Copulation duration - Conspecific: CDC


##################################
#                       FIGURE 3                                #
##################################

#simulans@

pdf(file="denisty_Figure3.pdf", height=8, width=12)

latencydurationdensity_both<-read.csv("/Users/danielmatute/Dropbox/Manuscripts 2014/Density_Matute/Raw_data_density_Matute/latencyduration_average_both.csv")
						attach(latencydurationdensity_both)
						names(latencydurationdensity_both)
						#freqhetf<-factor(freqhet)
						#totalfliesf<-factor(totalflies)

conspecific_controls<-read.csv("/Users/danielmatute/Dropbox/conspecific_latency_duration_mean.csv")	
						names(conspecific_controls)	
	par(mar=c(4,7,3,1))
	par(mfrow=c(2,2))

			plot(latency_average_sim ~ freqhet,  type="p", xlab="Relative density of heterospecifics (%)", ylab="CCL (min)",cex.lab=2, cex=1.6, cex.axis=1.5, main="A. Copulation latency", cex.main=2.5, ylim=c(0,60), pch=21, col="black", bg="red")
			lmlatencyfreqhet<-lm(latency_simulans_average ~ freqhet)
			abline(lmlatencyfreqhet, lty=1,lwd=3)

			plot(duration_simulans_average ~ freqhet,  type="p", xlab="Relative density of heterospecifics (%)", ylab="CCD (min)",cex.lab=2, cex=1.6, cex.axis=1.5, main="B. Copulation duration", cex.main=2.5, ylim=c(0,80), pch=21, col="black", bg="red")
			lmdurationfreqhet <-lm(duration_average_sim ~ freqhet)
			abline(lmdurationfreqhet, lty=1,lwd=3)


			plot(latency_simulans_average ~ totalflies,  type="p", xlab="Number of males in the vial", ylab="CCL (min)",,cex.lab=2, cex=1.6, cex.axis=1.5, main="C. Copulation latency", cex.main=2.5, ylim=c(0,60), pch=21, col="black", bg="red")
			lmlatencytotalflies<-lm(latency_simulans_average ~ totalflies)
			abline(lmlatencytotalflies, lty=1,lwd=3)
			abline(lm(conspecific_controls$sim_latency_con_mean ~ conspecific_controls$totalflies), lwd=3, lty=2)

			plot(duration_simulans_average ~ totalflies,  type="p", xlab="Number of males in the vial", ylab="CCD (min)",cex.lab=2, cex=1.6, cex.axis=1.5, main="D. Copulation duration", cex.main=2.5, ylim=c(0,80), pch=21, col="black", bg="red")
			lmdurationtotalflies <-lm(duration_simulans_average ~ totalflies)
			abline(lmdurationtotalflies, lty=1,lwd=3)
			abline(lm(conspecific_controls$sim_duration_con_mean ~ conspecific_controls$totalflies), lwd=3, lty=2)

dev.off()

#Copulation latency - Conspecific: CLC
#Copulation duration - Conspecific: CDC

cor.test(latency_simulans_average, freqhet_sim, method="spearman")
cor.test(duration_simulans_average, freqhet_sim, method="spearman")


cor.test(latency_simulans_average, totalflies_sim, method="spearman")
cor.test(duration_simulans_average, totalflies_sim, method="spearman")


#######################
# PARTIAL CORRELATIONS#
#######################

pcor.test <- function(x,y,z,use="mat",method="p",na.rm=T){
	# The partial correlation coefficient between x and y given z
	#
	# pcor.test is free and comes with ABSOLUTELY NO WARRANTY.
	#
	# x and y should be vectors
	#
	# z can be either a vector or a matrix
	#
	# use: There are two methods to calculate the partial correlation coefficient.
	#	 One is by using variance-covariance matrix ("mat") and the other is by using recursive formula ("rec").
	#	 Default is "mat".
	#
	# method: There are three ways to calculate the correlation coefficient, 
	#	    which are Pearson's ("p"), Spearman's ("s"), and Kendall's ("k") methods.
	# 	    The last two methods which are Spearman's and Kendall's coefficient are based on the non-parametric analysis.
	#	    Default is "p".
	#
	# na.rm: If na.rm is T, then all the missing samples are deleted from the whole dataset, which is (x,y,z).
	#        If not, the missing samples will be removed just when the correlation coefficient is calculated.
	#	   However, the number of samples for the p-value is the number of samples after removing 
	#	   all the missing samples from the whole dataset.
	#	   Default is "T".

	x <- c(x)
	y <- c(y)
	z <- as.data.frame(z)

	if(use == "mat"){
		p.use <- "Var-Cov matrix"
		pcor = pcor.mat(x,y,z,method=method,na.rm=na.rm)
	}else if(use == "rec"){
		p.use <- "Recursive formula"
		pcor = pcor.rec(x,y,z,method=method,na.rm=na.rm)
	}else{
		stop("\'use\' should be either \"rec\" or \"mat\"!\n")
	}

	# print the method
	if(gregexpr("p",method)[[1]][1] == 1){
		p.method <- "Pearson"
	}else if(gregexpr("s",method)[[1]][1] == 1){
		p.method <- "Spearman"
	}else if(gregexpr("k",method)[[1]][1] == 1){
		p.method <- "Kendall"
	}else{
		stop("\'method\' should be \"pearson\" or \"spearman\" or \"kendall\"!\n")
	}

	# sample number
	n <- dim(na.omit(data.frame(x,y,z)))[1]
	
	# given variables' number
	gn <- dim(z)[2]

	# p-value
	if(p.method == "Kendall"){
		statistic <- pcor/sqrt(2*(2*(n-gn)+5)/(9*(n-gn)*(n-1-gn)))
		p.value <- 2*pnorm(-abs(statistic))

	}else{
		statistic <- pcor*sqrt((n-2-gn)/(1-pcor^2))
  		p.value <- 2*pnorm(-abs(statistic))
	}

	data.frame(estimate=pcor,p.value=p.value,statistic=statistic,n=n,gn=gn,Method=p.method,Use=p.use)
}			

# By using var-cov matrix
pcor.mat <- function(x,y,z,method="p",na.rm=T){

	x <- c(x)
	y <- c(y)
	z <- as.data.frame(z)

	if(dim(z)[2] == 0){
		stop("There should be given data\n")
	}

	data <- data.frame(x,y,z)

	if(na.rm == T){
		data = na.omit(data)
	}

	xdata <- na.omit(data.frame(data[,c(1,2)]))
	Sxx <- cov(xdata,xdata,m=method)

	xzdata <- na.omit(data)
	xdata <- data.frame(xzdata[,c(1,2)])
	zdata <- data.frame(xzdata[,-c(1,2)])
	Sxz <- cov(xdata,zdata,m=method)

	zdata <- na.omit(data.frame(data[,-c(1,2)]))
	Szz <- cov(zdata,zdata,m=method)

	# is Szz positive definite?
	zz.ev <- eigen(Szz)$values
	if(min(zz.ev)[1]<0){
		stop("\'Szz\' is not positive definite!\n")
	}

	# partial correlation
	Sxx.z <- Sxx - Sxz %*% solve(Szz) %*% t(Sxz)
	
	rxx.z <- cov2cor(Sxx.z)[1,2]

	rxx.z
}

# By using recursive formula
pcor.rec <- function(x,y,z,method="p",na.rm=T){
	# 

	x <- c(x)
	y <- c(y)
	z <- as.data.frame(z)

	if(dim(z)[2] == 0){
		stop("There should be given data\n")
	}

	data <- data.frame(x,y,z)

	if(na.rm == T){
		data = na.omit(data)
	}

	# recursive formula
	if(dim(z)[2] == 1){
		tdata <- na.omit(data.frame(data[,1],data[,2]))
		rxy <- cor(tdata[,1],tdata[,2],m=method)

		tdata <- na.omit(data.frame(data[,1],data[,-c(1,2)]))
		rxz <- cor(tdata[,1],tdata[,2],m=method)

		tdata <- na.omit(data.frame(data[,2],data[,-c(1,2)]))
		ryz <- cor(tdata[,1],tdata[,2],m=method)

		rxy.z <- (rxy - rxz*ryz)/( sqrt(1-rxz^2)*sqrt(1-ryz^2) )
		
		return(rxy.z)
	}else{
		x <- c(data[,1])
		y <- c(data[,2])
		z0 <- c(data[,3])
		zc <- as.data.frame(data[,-c(1,2,3)])

		rxy.zc <- pcor.rec(x,y,zc,method=method,na.rm=na.rm)
		rxz0.zc <- pcor.rec(x,z0,zc,method=method,na.rm=na.rm)
		ryz0.zc <- pcor.rec(y,z0,zc,method=method,na.rm=na.rm)
		
		rxy.z <- (rxy.zc - rxz0.zc*ryz0.zc)/( sqrt(1-rxz0.zc^2)*sqrt(1-ryz0.zc^2) )
		return(rxy.z)
	}			
}	


##############################
#####PARTIAL CORRELATIONS####
##############################
#YAKUBA#
 latencydurationdensity_yakuba<-read.csv("/Users/danielmatute/Dropbox/latencydurationdensity_yakuba.csv")
 						attach(latencydurationdensity_yakuba)

pcor.test(latency, freqhet, totalflies, method="spearman")
> pcor.test(latency, freqhet, totalflies, method="spearman")

							estimate      p.value statistic    n gn   Method            Use
							1 0.1645023 1.098897e-10  6.452679 1500  1 Spearman Var-Cov matrix
pcor.test(latency, totalflies, freqhet, method="spearman")
> pcor.test(latency, totalflies, freqhet, method="spearman")
							estimate      p.value statistic    n gn   Method            Use
							1 0.1500567 4.296713e-09  5.872346 1500  1 Spearman Var-Cov matrix


pcor.test(duration, freqhet, totalflies, method="spearman")
> pcor.test(duration, freqhet, totalflies, method="spearman")
							estimate      p.value statistic    n gn   Method            Use
							1 -0.1212865 2.271824e-06 -4.727606 1500  1 Spearman Var-Cov matrix

pcor.test(duration, totalflies, freqhet, method="spearman")
> pcor.test(duration, totalflies, freqhet, method="spearman")
							estimate      p.value statistic    n gn   Method            Use
							1 -0.2956174 4.929593e-33 -11.97287 1500  1 Spearman Var-Cov matrix

#SANTOMEA#
latencydurationdensitysan<-read.csv("/Users/danielmatute/Dropbox/Manuscripts 2014/Density_Matute/Raw_data_density_Matute/durationdensitymatrixsan.csv")
						attach(latencydurationdensitysan)
						names(latencydurationdensitysan)

pcor.test(latencysantomeafemales, freqhet, totalflies, method="spearman")
> pcor.test(latencysantomeafemales, freqhet, totalflies, method="spearman")
							estimate   p.value  statistic    n gn   Method            Use
							1 -0.01429861 0.5800681 -0.5532853 1500  1 Spearman Var-Cov matrix

pcor.test(latencysantomeafemales, totalflies, freqhet, method="spearman")
> pcor.test(latencysantomeafemales, totalflies, freqhet, method="spearman")
							estimate   p.value statistic    n gn   Method            Use
							1 0.02289524 0.3755777 0.8860739 1500  1 Spearman Var-Cov matrix

pcor.test(durationsanfemales, freqhet, totalflies, method="spearman")
> pcor.test(durationsanfemales, freqhet, totalflies, method="spearman")
							estimate   p.value statistic    n gn   Method            Use
							1 0.03018123 0.2426952  1.168277 1500  1 Spearman Var-Cov matrix

pcor.test(durationsanfemales, totalflies, freqhet, method="spearman")
> pcor.test(durationsanfemales, totalflies, freqhet, method="spearman")
							estimate   p.value statistic    n gn   Method            Use
							1 -0.03188415 0.2171061  -1.23426 1500  1 Spearman Var-Cov matrix

#SIMULANS#
latencydurationdensity_simulans<-read.csv("/Users/danielmatute/Dropbox/simulans_duration_latency_lm.csv")
						attach(latencydurationdensity_simulans)
						names(latencydurationdensity_simulans)

pcor.test(latency_simulans, freqhet, totalflies, method="spearman")
> pcor.test(latencysantomeafemales, freqhet, totalflies, method="spearman")
							   estimate      p.value statistic    n gn   Method            Use
							   1 0.2750599 1.766886e-28  11.06934 1500  1 Spearman Var-Cov matrix


pcor.test(latency_simulans, totalflies, freqhet, method="spearman")
> pcor.test(latencysantomeafemales, totalflies, freqhet, method="spearman")
							   estimate      p.value statistic    n gn   Method            Use
							   1 0.3458797 3.733121e-46  14.26277 1500  1 Spearman Var-Cov matrix


pcor.test(duration_simulans, freqhet, totalflies, method="spearman")
> pcor.test(durationsanfemales, freqhet, totalflies, method="spearman")
							    estimate      p.value statistic    n gn   Method            Use
							    1 -0.1885877 1.086114e-13 -7.429983 1500  1 Spearman Var-Cov matrix

pcor.test(duration_simulans, totalflies, freqhet, method="spearman")
> pcor.test(durationsanfemales, totalflies, freqhet, method="spearman")
							    estimate      p.value statistic    n gn   Method            Use
							    1 -0.3060611 1.610096e-35 -12.43875 1500  1 Spearman Var-Cov matrix

#SECHELLIA#
latencydurationdensitysech<-read.csv("/Users/danielmatute/Dropbox/Manuscripts 2014/Density_Matute/Raw_data_density_Matute/duration_density_sech.csv")
						attach(latencydurationdensitysech)
						names(latencydurationdensitysech)

pcor.test(latencyssech_females, freqhet, totalflies, method="spearman")
> pcor.test(latencyssech_females, freqhet, totalflies, method="spearman")
							estimate   p.value  statistic    n gn   Method            Use
							1 -0.009219331 0.7213006 -0.3567211 1500  1 Spearman Var-Cov matrix
 
pcor.test(latencyssech_females, totalflies, freqhet, method="spearman")
> pcor.test(latencyssech_females, totalflies, freqhet, method="spearman")
							estimate   p.value statistic    n gn   Method            Use
							1 0.02180275 0.3987964 0.8437728 1500  1 Spearman Var-Cov matrix

pcor.test(durationsech_females, freqhet, totalflies, method="spearman")
> pcor.test(durationsech_females, freqhet, totalflies, method="spearman")
							estimate p.value statistic    n gn   Method            Use
							1 0.03105051 0.22938  1.201957 1500  1 Spearman Var-Cov matrix

pcor.test(durationsech_females, totalflies, freqhet, method="spearman")
> pcor.test(durationsech_females, totalflies, freqhet, method="spearman")
							estimate   p.value statistic    n gn   Method            Use
							1 -0.02683379 0.2989898 -1.038602 1500  1 Spearman Var-Cov matrix


##########################################################
##########################################################
#               Multiple regressions: Copulation latency and duration                ##
##########################################################
##########################################################

#simulans#

latencydurationdensity_simulans<-read.csv("~/Dropbox/simulans_duration_latency_lm.csv")
						attach(latencydurationdensity_simulans)
						names(latencydurationdensity_simulans)

> 						durationdensitylm<-lm(duration_simulans ~ freqhet* totalflies)
 						summary(durationdensitylm)

												> summary(durationdensitylm)
												Call:
												lm(formula = duration_simulans ~ freqhet_sim * totalflies_sim)
												Residuals:
												    Min      1Q  Median      3Q     Max 
												-31.890 -10.012  -2.541  11.493  32.581 
												Coefficients:
												                             Estimate Std. Error t value Pr(>|t|)    
												(Intercept)                 4.118e+01  1.515e+00  27.189  < 2e-16 ***
												freqhet_sim                -1.149e-01  2.447e-02  -4.694 2.92e-06 ***
												totalflies_sim             -9.777e-03  2.441e-03  -4.005 6.50e-05 ***
												freqhet_sim:totalflies_sim  8.009e-05  3.944e-05   2.030   0.0425 *  
												---
												Signif. codes:  0 ‘***’ 0.001 ‘**’ 0.01 ‘*’ 0.05 ‘.’ 0.1 ‘ ’ 1 

												Residual standard error: 12.53 on 1496 degrees of freedom
												Multiple R-squared: 0.04227,	Adjusted R-squared: 0.04035 
												F-statistic: 22.01 on 3 and 1496 DF,  p-value: 6.019e-14 


> 						latencydensitylm<-lm(latency_simulans ~ freqhet_sim* totalflies_sim)
 						summary(latencydensitylm)

												> latencydensitylm<-lm(latency_simulans ~ freqhet_sim* totalflies_sim)
												>  						summary(latencydensitylm)

												Call:
												lm(formula = latency_simulans ~ freqhet_sim * totalflies_sim)

												Residuals:
												    Min      1Q  Median      3Q     Max 
												-21.045  -6.932  -1.018   6.590  38.195 

												Coefficients:
												                             Estimate Std. Error t value Pr(>|t|)    
												(Intercept)                 2.756e+01  1.108e+00  24.868  < 2e-16 ***
												freqhet_sim                 4.798e-02  1.791e-02   2.680  0.00745 ** 
												totalflies_sim             -1.002e-02  1.786e-03  -5.608 2.43e-08 ***
												freqhet_sim:totalflies_sim  6.790e-05  2.886e-05   2.353  0.01875 *  
												---
												Signif. codes:  0 ‘***’ 0.001 ‘**’ 0.01 ‘*’ 0.05 ‘.’ 0.1 ‘ ’ 1 

												Residual standard error: 9.171 on 1496 degrees of freedom
												Multiple R-squared: 0.1019,	Adjusted R-squared: 0.1001 
												F-statistic: 56.56 on 3 and 1496 DF,  p-value: < 2.2e-16 

#yakuba#
latencydurationdensity_yakuba<-read.csv("/Users/danielmatute/Dropbox/latencydurationdensity_yakuba.csv")
						attach(latencydurationdensity_yakuba)
						names(latencydurationdensity_yakuba)
						latencydensitylm<-lm(latency~ freqhet* totalflies)
						summary(latencydensitylm)
						anova(latencydensitylm)
													> 						summary(latencydensitylm)
													Call:
													lm(formula = latency ~ freqhet * totalflies)
													Residuals:
													    Min      1Q  Median      3Q     Max 
													-22.540  -8.573  -1.262   8.115  41.065 

													Coefficients:
													                    Estimate Std. Error t value Pr(>|t|)    
													(Intercept)        2.099e+01  1.261e+00  16.639  < 2e-16 ***
													freqhet            4.692e-02  2.038e-02   2.302  0.02145 *  
													totalflies         6.100e-03  2.033e-03   3.001  0.00274 ** 
													freqhet:totalflies 2.444e-05  3.285e-05   0.744  0.45687    
													---
													Signif. codes:  0 ‘***’ 0.001 ‘**’ 0.01 ‘*’ 0.05 ‘.’ 0.1 ‘ ’ 1 
													Residual standard error: 10.44 on 1496 degrees of freedom
													Multiple R-squared: 0.06524,	Adjusted R-squared: 0.06336 
													F-statistic:  34.8 on 3 and 1496 DF,  p-value: < 2.2e-16 

						durationdensitylm<-lm(duration~ freqhet* totalflies)
						summary(durationdensitylm)

													> 						summary(durationdensitylm)
													Call:
													lm(formula = duration ~ freqhet * totalflies)

													Residuals:
													    Min      1Q  Median      3Q     Max 
													-30.823  -8.585  -1.976   9.396  83.787 

													Coefficients:
													                     Estimate Std. Error t value Pr(>|t|)    
													(Intercept)         4.541e+01  1.472e+00  30.847  < 2e-16 ***
													freqhet            -1.301e-01  2.379e-02  -5.469  5.3e-08 ***
													totalflies         -2.046e-02  2.372e-03  -8.625  < 2e-16 ***
													freqhet:totalflies  1.326e-04  3.833e-05   3.458 0.000558 ***
													---
													Signif. codes:  0 ‘***’ 0.001 ‘**’ 0.01 ‘*’ 0.05 ‘.’ 0.1 ‘ ’ 1
													Residual standard error: 12.18 on 1496 degrees of freedom
													Multiple R-squared:  0.1094,	Adjusted R-squared:  0.1077 
													F-statistic: 61.28 on 3 and 1496 DF,  p-value: < 2.2e-16


						anova(durationdensitylm)

													> 						anova(durationdensitylm)
													Analysis of Variance Table
													Response: duration
													                     Df Sum Sq Mean Sq F value    Pr(>F)    
													freqhet               1   4000  4000.3  26.956 2.368e-07 ***
													totalflies            1  21508 21508.1 144.931 < 2.2e-16 ***
													freqhet:totalflies    1   1775  1775.1  11.961 0.0005585 ***
													Residuals          1496 222010   148.4                      
													---
													Signif. codes:  0 ‘***’ 0.001 ‘**’ 0.01 ‘*’ 0.05 ‘.’ 0.1 ‘ ’ 1 


#santomea#
latencydurationdensitysan<-read.csv("/Users/danielmatute/Dropbox/Manuscripts 2014/Density_Matute/Raw_data_density_Matute/durationdensitymatrixsan.csv")
						attach(latencydurationdensitysan)
						names(latencydurationdensitysan)

						latencydensitysanlm<-lm(latencysantomeafemales ~ freqhet* totalflies)
						summary(latencydensitysanlm)
						anova(latencydensitysanlm)


													> 						summary(latencydensitysanlm)
													Call:
													lm(formula = latencysantomeafemales ~ freqhet * totalflies)
													Residuals:
													    Min      1Q  Median      3Q     Max 
													-30.003  -5.793   0.020   6.141  33.101 
													Coefficients:
													                     Estimate Std. Error t value Pr(>|t|)    
													(Intercept)         1.875e+01  1.077e+00  17.404   <2e-16 ***
													freqhet             9.376e-04  1.741e-02   0.054    0.957    
													totalflies          1.392e-03  1.736e-03   0.802    0.423    
													freqhet:totalflies -1.030e-05  2.806e-05  -0.367    0.714    
													---
													Signif. codes:  0 ‘***’ 0.001 ‘**’ 0.01 ‘*’ 0.05 ‘.’ 0.1 ‘ ’ 1 

													Residual standard error: 8.916 on 1496 degrees of freedom
													Multiple R-squared: 0.00103,	Adjusted R-squared: -0.0009734 
													F-statistic: 0.5141 on 3 and 1496 DF,  p-value: 0.6726 

						durationdensitysanlm<-lm(durationsanfemales ~ freqhet* totalflies)
						summary(durationdensitysanlm)
						anova(durationdensitysanlm)


													> 						summary(durationdensitysanlm)
													Call:
													lm(formula = durationsanfemales ~ freqhet * totalflies)
													Residuals:
													     Min       1Q   Median       3Q      Max 
													-24.3703  -5.6493   0.0065   5.4669  28.5303 
													Coefficients:
													                     Estimate Std. Error t value Pr(>|t|)    
													(Intercept)         4.662e+01  9.751e-01  47.808   <2e-16 ***
													freqhet             2.068e-02  1.576e-02   1.312    0.190    
													totalflies          2.867e-04  1.572e-03   0.182    0.855    
													freqhet:totalflies -2.595e-05  2.539e-05  -1.022    0.307    
													---
													Signif. codes:  0 ‘***’ 0.001 ‘**’ 0.01 ‘*’ 0.05 ‘.’ 0.1 ‘ ’ 1 

													Residual standard error: 8.07 on 1496 degrees of freedom
													Multiple R-squared: 0.002851,	Adjusted R-squared: 0.0008509 
													F-statistic: 1.426 on 3 and 1496 DF,  p-value: 0.2336 

#sechellia#
latencydurationdensitysan<-read.csv("/Users/danielmatute/Dropbox/Manuscripts 2014/Density_Matute/Raw_data_density_Matute/durationdensitymatrixsan.csv")
						attach(latencydurationdensitysan)
						names(latencydurationdensitysan)

						latencydensitysech_lm<-lm(latencyssech_females_mean ~ freqhet* totalflies)
						summary(latencydensitysech_lm)
					
						> 						summary(latencydensitysech_lm)

						Call:
						lm(formula = latencyssech_females_mean ~ freqhet * totalflies)

						Residuals:
						    Min      1Q  Median      3Q     Max 
						-8.3106 -1.8852 -0.2775  1.9642  7.7931 

						Coefficients:
						                     Estimate Std. Error t value Pr(>|t|)    
						(Intercept)         4.358e+01  1.283e+00  33.979   <2e-16 ***
						freqhet             2.353e-02  2.072e-02   1.135    0.259    
						totalflies          2.246e-03  2.067e-03   1.086    0.280    
						freqhet:totalflies -4.346e-05  3.340e-05  -1.301    0.196    
						---
						Signif. codes:  0 ‘***’ 0.001 ‘**’ 0.01 ‘*’ 0.05 ‘.’ 0.1 ‘ ’ 1 

						Residual standard error: 2.741 on 96 degrees of freedom
						(1400 observations deleted due to missingness)
						Multiple R-squared: 0.01756,	Adjusted R-squared: -0.01314 
						F-statistic: 0.572 on 3 and 96 DF,  p-value: 0.6348 


						durationdensitysech_lm<-lm(durationsech_females ~ freqhet* totalflies)
						summary(durationdensitysech_lm)

						> 						summary(durationdensitysech_lm)

						Call:
						lm(formula = durationsech_females ~ freqhet * totalflies)
						Residuals:
						     Min       1Q   Median       3Q      Max 
						-21.5802  -4.2904   0.1571   4.2129  20.8826 
						Coefficients:
						                     Estimate Std. Error t value Pr(>|t|)    
						(Intercept)         1.536e+01  7.961e-01  19.299   <2e-16 ***
						freqhet             8.564e-04  1.286e-02   0.067    0.947    
						totalflies         -5.268e-04  1.283e-03  -0.411    0.681    
						freqhet:totalflies -6.264e-06  2.073e-05  -0.302    0.763    
						---
						Signif. codes:  0 ‘***’ 0.001 ‘**’ 0.01 ‘*’ 0.05 ‘.’ 0.1 ‘ ’ 1 
						Residual standard error: 6.589 on 1496 degrees of freedom
						Multiple R-squared: 0.001629,	Adjusted R-squared: -0.000373 
						F-statistic: 0.8137 on 3 and 1496 DF,  p-value: 0.4863 


library(multcomp)
library(aod)
library(pgirmess)
 
binary_hybrids_density<-read.csv("~/Dropbox/Manuscripts 2014/Density_Matute/Raw_data_density_Matute/Het_matings_binomial_sim_yak.csv")
								attach(binary_hybrids_density)
								names(binary_hybrids_density)
								
								progeny_binary_factor<-factor(progeny_binary)
								cross_factor<-factor(cross)
								hybrids_logit <- glm(hetmatings_yakuba ~ freqhet* totalflies, family = "binomial")
								summary(glht(hybrids_logit, linfct=mcp(freqhet ="Tukey")))


								
								summary(hybrids_logit)


Call:
glm(formula = hetmatings_yakuba ~ freqhet * totalflies, family = "binomial")

Deviance Residuals: 
     Min        1Q    Median        3Q       Max  
-0.81061  -0.29499  -0.15135  -0.06289   2.88746  

Coefficients:
                     Estimate Std. Error z value Pr(>|z|)    
(Intercept)        -1.134e+01  9.443e-01 -12.006  < 2e-16 ***
freqhet             8.204e-02  1.067e-02   7.690 1.47e-14 ***
totalflies          6.621e-03  1.113e-03   5.950 2.67e-09 ***
freqhet:totalflies -4.394e-05  1.274e-05  -3.449 0.000563 ***
---
Signif. codes:  0 ‘***’ 0.001 ‘**’ 0.01 ‘*’ 0.05 ‘.’ 0.1 ‘ ’ 1

(Dispersion parameter for binomial family taken to be 1)

    Null deviance: 3352.5  on 9999  degrees of freedom
Residual deviance: 2679.4  on 9996  degrees of freedom
AIC: 2687.4

Number of Fisher Scoring iterations: 8


wald.test(b = coef(hybrids_logit), Sigma = vcov(hybrids_logit), Terms = 2:4)
> wald.test(b = coef(hybrids_logit), Sigma = vcov(hybrids_logit), Terms = 2:4)
Wald test:
----------

Chi-squared test:
X2 = 384.9, df = 3, P(> X2) = 0.0

summary(hybrids_logit)

> summary(hybrids_logit)

Call:
glm(formula = hetmatings_yakuba ~ freqhet * totalflies, family = "binomial")

Deviance Residuals: 
     Min        1Q    Median        3Q       Max  
-0.81061  -0.29499  -0.15135  -0.06289   2.88746  

Coefficients:
                     Estimate Std. Error z value Pr(>|z|)    
(Intercept)        -1.134e+01  9.443e-01 -12.006  < 2e-16 ***
freqhet             8.204e-02  1.067e-02   7.690 1.47e-14 ***
totalflies          6.621e-03  1.113e-03   5.950 2.67e-09 ***
freqhet:totalflies -4.394e-05  1.274e-05  -3.449 0.000563 ***
---
Signif. codes:  0 ‘***’ 0.001 ‘**’ 0.01 ‘*’ 0.05 ‘.’ 0.1 ‘ ’ 1

(Dispersion parameter for binomial family taken to be 1)

    Null deviance: 3352.5  on 9999  degrees of freedom
Residual deviance: 2679.4  on 9996  degrees of freedom
AIC: 2687.4

Number of Fisher Scoring iterations: 8

> wald.test(b = coef(hybrids_logit), Sigma = vcov(hybrids_logit), Terms = 2:4)
Wald test:
----------

Chi-squared test:
X2 = 384.9, df = 3, P(> X2) = 0.0


								> wald.test(b = coef(hybrids_logit), Sigma = vcov(hybrids_logit), Terms = 2:2)
Wald test:
----------

Chi-squared test:
X2 = 59.1, df = 1, P(> X2) = 1.5e-14

								> wald.test(b = coef(hybrids_logit), Sigma = vcov(hybrids_logit), Terms = 3:3)
								Wald test:
								----------
								Chi-squared test:
X2 = 35.4, df = 1, P(> X2) = 2.7e-09

								> wald.test(b = coef(hybrids_logit), Sigma = vcov(hybrids_logit), Terms = 4:4)
								Wald test:
								----------
								Chi-squared test:
X2 = 11.9, df = 1, P(> X2) = 0.00056


binary_hybrids_density<-read.csv("~/Dropbox/Manuscripts 2014/Density_Matute/Raw_data_density_Matute/Het_matings_binomial_sim_yak.csv")
								attach(binary_hybrids_density)
								names(binary_hybrids_density)

								hybrids_logit_simulans <- glm(hetmatings_simulans ~ freqhet* totalflies, family = "binomial")
> summary(hybrids_logit_simulans)

Call:
glm(formula = hetmatings_simulans ~ freqhet * totalflies, family = "binomial")

Deviance Residuals: 
    Min       1Q   Median       3Q      Max  
-0.7605  -0.3130  -0.1662  -0.0760   2.8681  

Coefficients:
                     Estimate Std. Error z value Pr(>|z|)    
(Intercept)        -9.903e+00  8.207e-01 -12.066  < 2e-16 ***
freqhet             6.947e-02  9.396e-03   7.394 1.43e-13 ***
totalflies          4.821e-03  1.011e-03   4.767 1.87e-06 ***
freqhet:totalflies -2.918e-05  1.173e-05  -2.487   0.0129 *  
---
Signif. codes:  0 ‘***’ 0.001 ‘**’ 0.01 ‘*’ 0.05 ‘.’ 0.1 ‘ ’ 1

(Dispersion parameter for binomial family taken to be 1)

    Null deviance: 3275.8  on 9999  degrees of freedom
Residual deviance: 2685.2  on 9996  degrees of freedom
AIC: 2693.2

Number of Fisher Scoring iterations: 8


> 			wald.test(b = coef(hybrids_logit_simulans), Sigma = vcov(hybrids_logit_simulans), Terms = 2:4)
Wald test:
----------

Chi-squared test:
X2 = 361.1, df = 3, P(> X2) = 0.0
> 
> 
> 
>  								wald.test(b = coef(hybrids_logit_simulans), Sigma = vcov(hybrids_logit_simulans), Terms = 2:2)
Wald test:
----------

Chi-squared test:
X2 = 54.7, df = 1, P(> X2) = 1.4e-13
> wald.test(b = coef(hybrids_logit_simulans), Sigma = vcov(hybrids_logit_simulans), Terms = 3:3)
Wald test:
----------

Chi-squared test:
X2 = 22.7, df = 1, P(> X2) = 1.9e-06
> wald.test(b = coef(hybrids_logit_simulans), Sigma = vcov(hybrids_logit_simulans), Terms = 4:4)
Wald test:
----------

Chi-squared test:
X2 = 6.2, df = 1, P(> X2) = 0.013
>								
###################################
###################################
###    FIGURES 2 and 4: Contour maps   ###
###################################
###################################

library(akima)

average_calculations<-read.csv("~/Dropbox/Manuscripts 2014/Density_Matute/Raw_data_density_Matute/akima_plots.csv")
attach(average_calculations)
names(average_calculations)

pdf(file="density_yakuba_fig2.pdf",height=6,width=7)

average_calculations<-read.csv("~/Dropbox/Manuscripts 2014/Density_Matute/Raw_data_density_Matute/akima_plots.csv")
attach(average_calculations)
names(average_calculations)

colors <- grey.colors(30, start = 0.3, end = 0.9, gamma = 2.2, alpha = NULL)
fld_yakuba <- interp(total, Propo_het, het_yak)
filled.contour(fld_yakuba,col=colors, main="Proportion of hybridizing females, D. yakuba",
				xlab="Population size", ylab="Proportion of heterospecific males (D. santomea)", 
				key.title = title(main="Prop"),
				nlevels=25,plot.axes = { axis(1, seq(100, 1000, by = 100))
         		         axis(2, seq(10, 100, by = 10)) })


dev.off()

pdf(file="density_simulans_fig4.pdf",height=6,width=7)

average_calculations<-read.csv("~/Dropbox/Manuscripts 2014/Density_Matute/Raw_data_density_Matute/akima_plots.csv")
attach(average_calculations)
names(average_calculations)

colors <- grey.colors(30, start = 0.3, end = 0.9, gamma = 2.2, alpha = NULL)

fld_simulans <- interp(total, Propo_het, het_sim)
filled.contour(fld_simulans,col=colors, main="Proportion of hybridizing females, D. simulans",
				xlab="Population size", ylab="Proportion of heterospecific males (D. sechellia)", 
				key.title = title(main="Prop"),
				nlevels=25,plot.axes = { axis(1, seq(100, 1000, by = 100))
         		         axis(2, seq(10, 100, by = 10)) })

dev.off()


##################################################
#                       SUPPLEMENTARY FIGURE 1                                 #
#################################################


pdf(file="SUP_FIGURE1.pdf", height=8, width=12)

latencydurationdensity_santomea_average<-read.csv("/Users/danielmatute/Dropbox/santomeasechellia_latdur_averages.csv")
						attach(latencydurationdensity_santomea_average)
						names(latencydurationdensity_santomea_average)
	
	
	
	par(mar=c(4,7,3,1))
	par(mfrow=c(2,2))

			plot(latencysantomeafemales_mean ~freqhet,  type="p", xlab="Relative density of heterospecifics (%)", ylab="CCL (min)",cex.lab=2, cex=1.6, cex.axis=1.5, main="A. Copulation latency", cex.main=2.5, ylim=c(0,60), pch=21, col="black", bg="yellow")
			lmlatencyfreqhet<-lm(latencysantomeafemales_mean ~freqhet)
			abline(lmlatencyfreqhet, lty=1,lwd=3)


			plot(durationsanfemales_mean ~freqhet,  type="p", xlab="Relative density of heterospecifics (%)", ylab="CCD (min)",cex.lab=2, cex=1.6, cex.axis=1.5, main="B. Copulation duration", cex.main=2.5, ylim=c(0,60), pch=21, col="black", bg="yellow")
			lmdurationfreqhet <-lm(durationsanfemales_mean ~freqhet)
			abline(lmdurationfreqhet, lty=1,lwd=3)


			plot(latencysantomeafemales_mean ~ totalflies,  type="p", xlab="Number of males in the vial", ylab="CCL (min)",,cex.lab=2, cex=1.6, cex.axis=1.5, main="C. Copulation latency", cex.main=2.5, ylim=c(0,60), pch=21, col="black", bg="yellow")
			lmlatencytotalflies<-lm(latencysantomeafemales_mean ~ totalflies)
			abline(lmlatencytotalflies, lty=1,lwd=3)
			abline(lm(conspecific_controls$san_latency_con_mean ~ conspecific_controls$totalflies), lwd=3, lty=2)

			plot(durationsanfemales_mean ~ totalflies,  type="p", xlab="Number of males in the vial", ylab="CCD (min)",cex.lab=2, cex=1.6, cex.axis=1.5, main="D. Copulation duration", cex.main=2.5, ylim=c(0,60), pch=21, col="black", bg="yellow")
			lmdurationtotalflies <-lm(durationsanfemales_mean ~ totalflies)
			abline(lmdurationtotalflies, lty=1,lwd=3)
			abline(lm(conspecific_controls$san_duration_con_mean ~ conspecific_controls$totalflies), lwd=3, lty=2)

dev.off()

#Copulation latency - Conspecific: CLC
#Copulation duration - Conspecific: CDC

##################################################
#                       SUPPLEMENTARY FIGURE 2                                 #
#################################################

library(akima)

average_calculations<-read.csv("~/Dropbox/Manuscripts 2014/Density_Matute/Raw_data_density_Matute/akima_plots.csv")
attach(average_calculations)
names(average_calculations)

colors <- grey.colors(30, start = 0.3, end = 0.9, gamma = 2.2, alpha = NULL)

fld_simulans <- interp(total, Propo_het, het_sim)
filled.contour(fld_simulans,col=colors, main="Proportion of hybridizing females, D. simulans",
				xlab="Population size", ylab="Proportion of heterospecific males (D. sechellia)", 
				key.title = title(main="Prop"),
				nlevels=25,plot.axes = { axis(1, seq(100, 1000, by = 100))
         		         axis(2, seq(10, 100, by = 10)) })


fld_yakuba <- interp(total, Propo_het, het_yak)
filled.contour(fld_yakuba,col=colors, main="Proportion of hybridizing females, D. yakuba",
				xlab="Population size", ylab="Proportion of heterospecific males (D. santomea)", 
				key.title = title(main="Prop"),
				nlevels=25,plot.axes = { axis(1, seq(100, 1000, by = 100))
         		         axis(2, seq(10, 100, by = 10)) })
pdf(file="SUP_FIGURE2.pdf", height=8, width=12)

latencydurationdensity_sechellia<-read.csv("/Users/danielmatute/Dropbox/santomeasechellia_latdur_averages.csv")
						attach(latencydurationdensity_sechellia)
						names(latencydurationdensity_sechellia)	
	
	par(mar=c(4,7,3,1))
	par(mfrow=c(2,2))

			plot(latencysech_females_mean ~freqhet,  type="p", xlab="Relative density of heterospecifics (%)", ylab="CCL (min)",cex.lab=2, cex=1.6, cex.axis=1.5, main="A. Copulation latency", cex.main=2.5, ylim=c(0,60), pch=21, col="black", bg="green")
			lmlatencyfreqhet<-lm(latencysech_females_mean ~freqhet)
			abline(lmlatencyfreqhet, lty=1,lwd=3)

			plot(durationsech_females_mean ~freqhet,  type="p", xlab="Relative density of heterospecifics (%)", ylab="CCD (min)",cex.lab=2, cex=1.6, cex.axis=1.5, main="B. Copulation duration", cex.main=2.5, ylim=c(0,60), pch=21, col="black", bg="green")
			lmdurationfreqhet <-lm(durationsech_females_mean ~freqhet)
			abline(lmdurationfreqhet, lty=1,lwd=3)


			plot(latencysech_females_mean ~ totalflies,  type="p", xlab="Number of males in the vial", ylab="CCL (min)",,cex.lab=2, cex=1.6, cex.axis=1.5, main="C. Copulation latency", cex.main=2.5, ylim=c(0,60), pch=21, col="black", bg="green")
			lmlatencytotalflies<-lm(latencysech_females_mean ~ totalflies)
			abline(lmlatencytotalflies, lty=1,lwd=3)
			abline(lm(conspecific_controls$sech_latency_con_mean ~ conspecific_controls$totalflies), lwd=3, lty=2)

			plot(durationsech_females_mean ~ totalflies,  type="p", xlab="Number of males in the vial", ylab="CCD (min)",cex.lab=2, cex=1.6, cex.axis=1.5, main="D. Copulation duration", cex.main=2.5, ylim=c(0,60), pch=21, col="black", bg="green")
			lmdurationtotalflies <-lm(durationsech_females_mean ~ totalflies)
			abline(lmdurationtotalflies, lty=1,lwd=3)
			abline(lm(conspecific_controls$sech_duration_con_mean ~ conspecific_controls$totalflies), lwd=3, lty=2)

dev.off()

#Copulation latency - Conspecific: CLC
#Copulation duration - Conspecific: CDC

lmconspecifics_data<-read.csv("/Users/danielmatute/Dropbox/conspecific_cop_latency.csv")
										attach(lmconspecifics_data)
										names(lmconspecifics_data)


> sech_latency_lm<-lm(sech_latency_con ~ totalflies)
> summary(sech_latency_lm)

Call:
lm(formula = sech_latency_con ~ totalflies)

Residuals:
    Min      1Q  Median      3Q     Max 
-8.5446 -2.3521 -0.1037  1.9547 27.5090 

Coefficients:
             Estimate Std. Error t value Pr(>|t|)    
(Intercept) 1.833e+01  7.440e-01  24.641   <2e-16 ***
totalflies  9.093e-04  1.199e-03   0.758    0.449    
---
Signif. codes:  0 ‘***’ 0.001 ‘**’ 0.01 ‘*’ 0.05 ‘.’ 0.1 ‘ ’ 1 

Residual standard error: 4.218 on 148 degrees of freedom
Multiple R-squared: 0.00387,	Adjusted R-squared: -0.002861 
F-statistic: 0.575 on 1 and 148 DF,  p-value: 0.4495 

> 
> sech_duration_lm<-lm(sech_duration_con ~ totalflies)
> summary(sech_duration_lm)

Call:
lm(formula = sech_duration_con ~ totalflies)

Residuals:
     Min       1Q   Median       3Q      Max 
-24.5596  -2.5277   0.3789   3.1618  11.8907 

Coefficients:
             Estimate Std. Error t value Pr(>|t|)    
(Intercept) 42.545009   0.917501  46.371   <2e-16 ***
totalflies  -0.001776   0.001479  -1.201    0.232    
---
Signif. codes:  0 ‘***’ 0.001 ‘**’ 0.01 ‘*’ 0.05 ‘.’ 0.1 ‘ ’ 1 

Residual standard error: 5.202 on 148 degrees of freedom
Multiple R-squared: 0.00965,	Adjusted R-squared: 0.002959 
F-statistic: 1.442 on 1 and 148 DF,  p-value: 0.2317 


> san_latency_lm<-lm(san_latency_con ~ totalflies)
> summary(san_latency_lm)

Call:
lm(formula = san_latency_con ~ totalflies)

Residuals:
    Min      1Q  Median      3Q     Max 
-9.7308 -2.7712 -0.3031  2.0963 25.4917 

Coefficients:
             Estimate Std. Error t value Pr(>|t|)    
(Intercept) 1.961e+01  7.738e-01  25.343   <2e-16 ***
totalflies  4.746e-04  1.247e-03   0.381    0.704    
---
Signif. codes:  0 ‘***’ 0.001 ‘**’ 0.01 ‘*’ 0.05 ‘.’ 0.1 ‘ ’ 1 

Residual standard error: 4.387 on 148 degrees of freedom
Multiple R-squared: 0.0009775,	Adjusted R-squared: -0.005773 
F-statistic: 0.1448 on 1 and 148 DF,  p-value: 0.7041 

> 
> san_duration_lm<-lm(san_duration_con ~ totalflies)
> summary(san_duration_lm)

Call:
lm(formula = san_duration_con ~ totalflies)

Residuals:
     Min       1Q   Median       3Q      Max 
-23.4105  -2.2384   0.5194   2.8672  13.0307 

Coefficients:
              Estimate Std. Error t value Pr(>|t|)    
(Intercept) 41.9480444  0.9517780  44.073   <2e-16 ***
totalflies  -0.0004875  0.0015339  -0.318    0.751    
---
Signif. codes:  0 ‘***’ 0.001 ‘**’ 0.01 ‘*’ 0.05 ‘.’ 0.1 ‘ ’ 1 

Residual standard error: 5.396 on 148 degrees of freedom
Multiple R-squared: 0.0006819,	Adjusted R-squared: -0.00607 
F-statistic: 0.101 on 1 and 148 DF,  p-value: 0.7511 


> sim_latency_lm<-lm(sim_latency_con ~ totalflies)
> summary(sim_latency_lm)

> 
> sim_duration_lm<-lm(sim_duration_con ~ totalflies)
> summary(sim_duration_lm)

Call:
lm(formula = sim_duration_con ~ totalflies)

Residuals:
    Min      1Q  Median      3Q     Max 
-25.873  -2.330   0.492   3.336  18.235 

Coefficients:
             Estimate Std. Error t value Pr(>|t|)    
(Intercept) 41.464267   1.089869  38.045   <2e-16 ***
totalflies  -0.001289   0.001756  -0.734    0.464    
---
Signif. codes:  0 ‘***’ 0.001 ‘**’ 0.01 ‘*’ 0.05 ‘.’ 0.1 ‘ ’ 1 

Residual standard error: 6.179 on 148 degrees of freedom
Multiple R-squared: 0.003628,	Adjusted R-squared: -0.003104 
F-statistic: 0.5389 on 1 and 148 DF,  p-value: 0.464 


> yak_consp_lm<-lm(yak_latency_con~ totalflies)
> summary(yak_consp_lm)

Call:
lm(formula = yak_latency_con ~ totalflies)

Residuals:
     Min       1Q   Median       3Q      Max 
-16.1264  -1.9036   0.0638   1.9765  28.7339 

Coefficients:
              Estimate Std. Error t value Pr(>|t|)    
(Intercept) 19.1464889  0.9245489  20.709   <2e-16 ***
totalflies  -0.0008009  0.0014900  -0.537    0.592    
---
Signif. codes:  0 ‘***’ 0.001 ‘**’ 0.01 ‘*’ 0.05 ‘.’ 0.1 ‘ ’ 1 

Residual standard error: 5.242 on 148 degrees of freedom
Multiple R-squared: 0.001948,	Adjusted R-squared: -0.004795 
F-statistic: 0.2889 on 1 and 148 DF,  p-value: 0.5917 

> 
> yak_duration_lm<-lm(yak_duration_con ~ totalflies)
> summary(yak_duration_lm)

Call:
lm(formula = yak_duration_con ~ totalflies)

Residuals:
    Min      1Q  Median      3Q     Max 
-35.492  -1.383   1.590   4.233  14.943 

Coefficients:
             Estimate Std. Error t value Pr(>|t|)    
(Intercept) 4.045e+01  1.400e+00  28.898   <2e-16 ***
totalflies  3.257e-04  2.256e-03   0.144    0.885    
---
Signif. codes:  0 ‘***’ 0.001 ‘**’ 0.01 ‘*’ 0.05 ‘.’ 0.1 ‘ ’ 1 

Residual standard error: 7.935 on 148 degrees of freedom
Multiple R-squared: 0.0001409,	Adjusted R-squared: -0.006615 
F-statistic: 0.02085 on 1 and 148 DF,  p-value: 0.8854 
